# Supplementary material for: Modifying Cassava Starch via Extrusion with Phosphate, Erythorbate and Nitrite: Phosphorylation, Hydrolysis and Plasticization
Source: Polymers (Basel). 2024 Oct 1;16(19):2787. doi: 10.3390/polym16192787 (PMC11478379; doi:10.3390/polym16192787)
Supplement: Supplementary file 1 [file polymers-16-02787-s001.zip]

Archive with 1 entries (1 files):
- polymers-3203708-supplementary.pdf
